# Supplementary material for: A Water-Stable 2-Fold Interpenetrating cds Net as a Bifunctional Fluorescence-Responsive Sensor for Selective Detection of Cr(III) and Cr(VI) Ions
Source: Nanomaterials (Basel). 2022 Jan 3;12(1):158. doi: 10.3390/nano12010158 (PMC8746465; doi:10.3390/nano12010158)
Supplement: Supplementary file 1 [file nanomaterials-12-00158-s001.zip]

Archive with 1 entries (1 files):
- nanomaterials-1491964-supplementary.pdf
